# Supplementary material for: Headache comorbidity in epilepsy and functional/dissociative seizures: an exploratory cross-sectional study in a tertiary epilepsy center
Source: Front Neurol. 2026 Mar 16;17:1797757. doi: 10.3389/fneur.2026.1797757 (PMC13033561; doi:10.3389/fneur.2026.1797757)
Supplement: Supplementary file 1 [file Data_sheet_1.zip]

Archive with 1 entries (1 files):
- Supplementary_Material_review.xlsx
