# Supplementary material for: Headache comorbidity in epilepsy and functional/dissociative seizures: an exploratory cross-sectional study in a tertiary epilepsy center
Source: Front Neurol. 2026 Mar 16;17:1797757. doi: 10.3389/fneur.2026.1797757 (PMC13033561; doi:10.3389/fneur.2026.1797757)
Supplement: Supplementary file 1 [file Data_sheet_1.zip › Supplementary_Material_review.xlsx]

## Sheet: Headache
Headache and Epilepsy
Note: "x" represents absence of variable, "y" represents presence of variable
Contingency Tables
	Headache
Diagnosis	x	y	Total
No Epilepsy	15	34	49
Epilepsy	60	55	115
Total	75	89	164
χ² Tests
	Value	df	p
χ²	6.44	1	0.011
Fisher's exact test			0.016
N	164
Comparative Measures
		95% Confidence Intervals
	Value	Lower	Upper
Odds ratio	0.404	0.199	0.822
Nominal
	Value
Phi-coefficient	0.198
Cramer's V	0.198
Headache and Focal epilepsy
Contingency Tables
	Headache
FE?	x	y	Total
x	26	46	72
y	49	43	92
Total	75	89	164
χ² Tests
	Value	df	p
χ²	4.79	1	0.029
Fisher's exact test			0.040
N	164
Comparative Measures
		95% Confidence Intervals
	Value	Lower	Upper
Odds ratio	0.496	0.264	0.933
Nominal
	Value
Phi-coefficient	0.171
Cramer's V	0.171
Headache and Lesional focal epilepsy
Contingency Tables
	Headache
LFE?	x	y	Total
x	46	67	113
y	29	22	51
Total	75	89	164
χ² Tests
	Value	df	p
χ²	3.70	1	0.055
Fisher's exact test			0.064
N	164
Comparative Measures
		95% Confidence Intervals
	Value	Lower	Upper
Odds ratio	0.521	0.267	1.02
Nominal
	Value
Phi-coefficient	0.150
Cramer's V	0.150
Headache and Nonlesional focal epilepsy
Contingency Tables
	Headache
NLFE?	x	y	Total
x	55	68	123
y	20	21	41
Total	75	89	164
χ² Tests
	Value	df	p
χ²	0.205	1	0.651
Fisher's exact test			0.719
N	164
Comparative Measures
		95% Confidence Intervals
	Value	Lower	Upper
Odds ratio	0.849	0.418	1.72
Nominal
	Value
Phi-coefficient	0.0353
Cramer's V	0.0353
Headache and Generalized epilepsy
Contingency Tables
	Headache
GE?	x	y	Total
x	68	80	148
y	7	9	16
Total	75	89	164
χ² Tests
	Value	df	p
χ²	0.0281	1	0.867
Fisher's exact test			1000
N	164
Comparative Measures
		95% Confidence Intervals
	Value	Lower	Upper
Odds ratio	1.09	0.387	3.09
Nominal
	Value
Phi-coefficient	0.0131
Cramer's V	0.0131
Headache and Functional/dissociative seizures
Contingency Tables
	Headache
FDS?	x	y	Total
x	70	72	142
y	5	17	22
Total	75	89	164
χ² Tests
	Value	df	p
χ²	5.42	1	0.020
Fisher's exact test			0.022
N	164
Comparative Measures
		95% Confidence Intervals
	Value	Lower	Upper
Odds ratio	3.31	1.16	9.45
Nominal
	Value
Phi-coefficient	0.182
Cramer's V	0.182
Headache and Sex
Contingency Tables
	Headache
Sex	x	y	Total
m	45	29	74
f	30	60	90
Total	75	89	164
χ² Tests
	Value	df	p
χ²	12.4	1	<.001
Fisher's exact test			<.001
N	164
Comparative Measures
		95% Confidence Intervals
	Value	Lower	Upper
Odds ratio	3.10	1.64	5.89
Nominal
	Value
Phi-coefficient	0.274
Cramer's V	0.274
Headache and Age (Binomial Logistic Regression)
Model Fit Measures
Model	BIC	R²N
1	231	0.0400
Note. Models estimated using sample size of N=164
Omnibus Likelihood Ratio Tests
Predictor	χ²	df	p
Age	4.99	1	0.026
Model Coefficients - Headache
						95% Confidence Interval
Predictor	Estimate	SE	Z	p	Odds ratio	Lower	Upper
Intercept	10867	0.44644	2.43	0.015	2964	1236	7111
Age	-0.0199	0.00904	-2.20	0.028	0.980	0.963	0.998
Note. Estimates represent the log odds of "Headache = y" vs. "Headache = x"
Headache and Levetiracetam
Contingency Tables
	Headache
LEV?	x	y	Total
x	26	48	74
y	49	41	90
Total	75	89	164
χ² Tests
	Value	df	p
χ²	6.10	1	0.014
Fisher's exact test			0.018
N	164
Comparative Measures
		95% Confidence Intervals
	Value	Lower	Upper
Odds ratio	0.453	0.241	0.853
Nominal
	Value
Phi-coefficient	0.193
Cramer's V	0.193
Headache and Lamotrigine
Contingency Tables
	Headache
LTG?	x	y	Total
x	55	62	117
y	20	27	47
Total	75	89	164
χ² Tests
	Value	df	p
χ²	0.268	1	0.605
Fisher's exact test			0.729
N	164
Comparative Measures
		95% Confidence Intervals
	Value	Lower	Upper
Odds ratio	1.20	0.605	2.37
Nominal
	Value
Phi-coefficient	0.0404
Cramer's V	0.0404
Headache and Lacosamide
Contingency Tables
	Headache
LCM?	x	y	Total
x	56	73	129
y	19	16	35
Total	75	89	164
χ² Tests
	Value	df	p
χ²	1.31	1	0.252
Fisher's exact test			0.259
N	164
Comparative Measures
		95% Confidence Intervals
	Value	Lower	Upper
Odds ratio	0.646	0.305	1.37
Nominal
	Value
Phi-coefficient	0.0894
Cramer's V	0.0894
Headache and Valproic acid
Contingency Tables
	Headache
VPA?	x	y	Total
x	56	77	133
y	19	12	31
Total	75	89	164
χ² Tests
	Value	df	p
χ²	3.73	1	0.053
Fisher's exact test			0.071
N	164
Comparative Measures
		95% Confidence Intervals
	Value	Lower	Upper
Odds ratio	0.459	0.206	1.02
Nominal
	Value
Phi-coefficient	0.151
Cramer's V	0.151
Headache and Topiramate
Contingency Tables
	Headache
TPM?	x	y	Total
x	64	79	143
y	11	10	21
Total	75	89	164
χ² Tests
	Value	df	p
χ²	0.429	1	0.512
Fisher's exact test			0.640
N	164
Comparative Measures
		95% Confidence Intervals
	Value	Lower	Upper
Odds ratio	0.736	0.294	1.84
Nominal
	Value
Phi-coefficient	0.0511
Cramer's V	0.0511
Headache and High blood pressure
Contingency Tables
	Headache
HBP?	x	y	Total
x	49	71	120
y	26	18	44
Total	75	89	164
χ² Tests
	Value	df	p
χ²	4.32	1	0.038
Fisher's exact test			0.051
N	164
Comparative Measures
		95% Confidence Intervals
	Value	Lower	Upper
Odds ratio	0.478	0.237	0.965
Nominal
	Value
Phi-coefficient	0.162
Cramer's V	0.162
Headache and Depression
Contingency Tables
	Headache
Depression?	x	y	Total
x	57	75	132
y	18	14	32
Total	75	89	164
χ² Tests
	Value	df	p
χ²	1.77	1	0.183
Fisher's exact test			0.236
N	164
Comparative Measures
		95% Confidence Intervals
	Value	Lower	Upper
Odds ratio	0.591	0.271	1.29
Nominal
	Value
Phi-coefficient	0.104
Cramer's V	0.104
Headache and Obesity
Contingency Tables
	Headache
Obesity?	x	y	Total
x	73	84	157
y	2	5	7
Total	75	89	164
χ² Tests
	Value	df	p
χ²	0.868	1	0.352
Fisher's exact test			0.455
N	164
Comparative Measures
		95% Confidence Intervals
	Value	Lower	Upper
Odds ratio	2.17	0.409	11.5
Nominal
	Value
Phi-coefficient	0.0727
Cramer's V	0.0727
Headache and Traumatic brain injury
Contingency Tables
	Headache
TBI?	x	y	Total
x	67	86	153
y	8	3	11
Total	75	89	164
χ² Tests
	Value	df	p
χ²	3.46	1	0.063
Fisher's exact test			0.114
N	164
Comparative Measures
		95% Confidence Intervals
	Value	Lower	Upper
Odds ratio	0.292	0.0746	1.14
Nominal
	Value
Phi-coefficient	0.145
Cramer's V	0.145
Headache and Cerebrovascular accident
Contingency Tables
	Headache
CVA?	x	y	Total
x	68	79	147
y	7	10	17
Total	75	89	164
χ² Tests
	Value	df	p
χ²	0.159	1	0.690
Fisher's exact test			0.800
N	164
Comparative Measures
		95% Confidence Intervals
	Value	Lower	Upper
Odds ratio	1.23	0.444	3.41
Nominal
	Value
Phi-coefficient	0.0311
Cramer's V	0.0311
Headache and frontal seizure onset
Contingency Tables
	Headache
frontal	x	y	Total
x	47	43	90
y	13	12	25
Total	60	55	115
χ² Tests
	Value	df	p
χ²	3.87e-4	1	0.984
Fisher's exact test			1000
n/N	115/164
Comparative Measures
		95% Confidence Intervals
	Value	Lower	Upper
Odds ratio	1.01	0.416	2.45
Nominal
	Value
Phi-coefficient	0.00183
Cramer's V	0.00183
Headache and temporal seizure onset
Contingency Tables
	Headache
temporal	x	y	Total
x	32	23	55
y	28	32	60
Total	60	55	115
χ² Tests
	Value	df	p
χ²	1.52	1	0.217
Fisher's exact test			0.263
n/N	115/164
Comparative Measures
		95% Confidence Intervals
	Value	Lower	Upper
Odds ratio	1.59	0.760	3.33
Nominal
	Value
Phi-coefficient	0.115
Cramer's V	0.115
Headache and Focal preserved consciousness seizure
Contingency Tables
	Headache
FPC	x	y	Total
x	41	39	80
y	19	16	35
Total	60	55	115
χ² Tests
	Value	df	p
χ²	0.0899	1	0.764
Fisher's exact test			0.840
n/N	115/164
Comparative Measures
		95% Confidence Intervals
	Value	Lower	Upper
Odds ratio	0.885	0.399	1.96
Nominal
	Value
Phi-coefficient	0.0280
Cramer's V	0.0280
Headache and Focal impaired consciousness seizure
Contingency Tables
	Headache
FIC	x	y	Total
x	30	26	56
y	30	29	59
Total	60	55	115
χ² Tests
	Value	df	p
χ²	0.0854	1	0.770
Fisher's exact test			0.852
n/N	115/164
Comparative Measures
		95% Confidence Intervals
	Value	Lower	Upper
Odds ratio	1.12	0.536	2.32
Nominal
	Value
Phi-coefficient	0.0273
Cramer's V	0.0273
Headache and Focal to bilateral tonic-clonic seizure
Contingency Tables
	Headache
FBTC	x	y	Total
x	32	25	57
y	28	30	58
Total	60	55	115
χ² Tests
	Value	df	p
χ²	0.713	1	0.399
Fisher's exact test			0.457
n/N	115/164
Comparative Measures
		95% Confidence Intervals
	Value	Lower	Upper
Odds ratio	1.37	0.658	2.86
Nominal
	Value
Phi-coefficient	0.0787
Cramer's V	0.0787
Headache and Functional/dissociative seizures (within no-epilepsy subcohort)
Contingency Tables
	Headache
Diagnosis	x	y	Total
Other NEP	10	17	27
FDS	5	17	22
Total	15	34	49
χ² Tests
	Value	df	p
χ²	1.17	1	0.280
Fisher's exact test			0.358
n/N	49/164
Comparative Measures
		95% Confidence Intervals
	Value	Lower	Upper
Odds ratio	2.00	0.564	7.10
Nominal
	Value
Phi-coefficient	0.154
Cramer's V	0.154

## Sheet: Migraine
Migraine and Epilepsy
Note: Variable "Headache" in Contingency Tables represents Migraine; "x" represents absence of variable, "y" represents presence of variable
Contingency Tables
	Headache
Diagnosis	x	y	Total
No Epilepsy	28	21	49
Epilepsy	91	24	115
Total	119	45	164
χ² Tests
	Value	df	p
χ²	8.34	1	0.004
Fisher's exact test			0.007
N	164
Comparative Measures
		95% Confidence Intervals
	Value	Lower	Upper
Odds ratio	0.352	0.171	0.724
Nominal
	Value
Phi-coefficient	0.226
Cramer's V	0.226
Migraine and Focal epilepsy
Contingency Tables
	Headache
FE?	x	y	Total
x	44	28	72
y	75	17	92
Total	119	45	164
χ² Tests
	Value	df	p
χ²	8.45	1	0.004
Fisher's exact test			0.005
N	164
Comparative Measures
		95% Confidence Intervals
	Value	Lower	Upper
Odds ratio	0.356	0.175	0.723
Nominal
	Value
Phi-coefficient	0.227
Cramer's V	0.227
Migraine and Lesional focal epilepsy
Contingency Tables
	Headache
LFE?	x	y	Total
x	75	38	113
y	44	7	51
Total	119	45	164
χ² Tests
	Value	df	p
χ²	6.99	1	0.008
Fisher's exact test			0.008
N	164
Comparative Measures
		95% Confidence Intervals
	Value	Lower	Upper
Odds ratio	0.314	0.129	0.763
Nominal
	Value
Phi-coefficient	0.206
Cramer's V	0.206
Migraine and Nonlesional focal epilepsy
Contingency Tables
	Headache
NLFE?	x	y	Total
x	88	35	123
y	31	10	41
Total	119	45	164
χ² Tests
	Value	df	p
χ²	0.255	1	0.613
Fisher's exact test			0.689
N	164
Comparative Measures
		95% Confidence Intervals
	Value	Lower	Upper
Odds ratio	0.811	0.360	1.83
Nominal
	Value
Phi-coefficient	0.0394
Cramer's V	0.0394
Migraine and Generalized epilepsy
Contingency Tables
	Headache
GE?	x	y	Total
x	109	39	148
y	10	6	16
Total	119	45	164
χ² Tests
	Value	df	p
χ²	0.901	1	0.342
Fisher's exact test			0.380
N	164
Comparative Measures
		95% Confidence Intervals
	Value	Lower	Upper
Odds ratio	1.68	0.572	4.92
Nominal
	Value
Phi-coefficient	0.0741
Cramer's V	0.0741
Migraine and Functional/dissociative seizures
Contingency Tables
	Headache
FDS?	x	y	Total
x	108	34	142
y	11	11	22
Total	119	45	164
χ² Tests
	Value	df	p
χ²	6.50	1	0.011
Fisher's exact test			0.019
N	164
Comparative Measures
		95% Confidence Intervals
	Value	Lower	Upper
Odds ratio	3.18	1.27	7.97
Nominal
	Value
Phi-coefficient	0.199
Cramer's V	0.199
Migraine and Sex
Contingency Tables
	Headache
Sex	x	y	Total
m	64	10	74
f	55	35	90
Total	119	45	164
χ² Tests
	Value	df	p
χ²	13.1	1	<.001
Fisher's exact test			<.001
N	164
Comparative Measures
		95% Confidence Intervals
	Value	Lower	Upper
Odds ratio	4.07	1.85	8.97
Nominal
	Value
Phi-coefficient	0.283
Cramer's V	0.283
Migraine and Age (Binomial Logistic Regression)
Model Fit Measures
Model	BIC	R²N
1	200	0.0235
Note. Models estimated using sample size of N=164
Omnibus Likelihood Ratio Tests
Predictor	χ²	df	p
Age	2.69	1	0.101
Model Coefficients - Headache
						95% Confidence Interval
Predictor	Estimate	SE	Z	p	Odds ratio	Lower	Upper
Intercept	-0.2392	0.4765	-0.502	0.616	0.787	0.309	2.00
Age	-0.0165	0.0102	-1613	0.107	0.984	0.964	1.00
Note. Estimates represent the log odds of "Headache = y" vs. "Headache = x"
Migraine and Levetiracetam
Contingency Tables
	Headache
LEV?	x	y	Total
x	47	27	74
y	72	18	90
Total	119	45	164
χ² Tests
	Value	df	p
χ²	5.54	1	0.019
Fisher's exact test			0.023
N	164
Comparative Measures
		95% Confidence Intervals
	Value	Lower	Upper
Odds ratio	0.435	0.216	0.877
Nominal
	Value
Phi-coefficient	0.184
Cramer's V	0.184
Migraine and Lamotrigine
Contingency Tables
	Headache
LTG?	x	y	Total
x	84	33	117
y	35	12	47
Total	119	45	164
χ² Tests
	Value	df	p
χ²	0.120	1	0.729
Fisher's exact test			0.847
N	164
Comparative Measures
		95% Confidence Intervals
	Value	Lower	Upper
Odds ratio	0.873	0.404	1.88
Nominal
	Value
Phi-coefficient	0.0271
Cramer's V	0.0271
Migraine and Lacosamide
Contingency Tables
	Headache
LCM?	x	y	Total
x	91	38	129
y	28	7	35
Total	119	45	164
χ² Tests
	Value	df	p
χ²	1.24	1	0.266
Fisher's exact test			0.295
N	164
Comparative Measures
		95% Confidence Intervals
	Value	Lower	Upper
Odds ratio	0.599	0.241	1.49
Nominal
	Value
Phi-coefficient	0.0868
Cramer's V	0.0868
Migraine and Valproic acid
Contingency Tables
	Headache
VPA?	x	y	Total
x	92	41	133
y	27	4	31
Total	119	45	164
χ² Tests
	Value	df	p
χ²	4.06	1	0.044
Fisher's exact test			0.047
N	164
Comparative Measures
		95% Confidence Intervals
	Value	Lower	Upper
Odds ratio	0.332	0.109	1.01
Nominal
	Value
Phi-coefficient	0.157
Cramer's V	0.157
Migraine and Topiramate
Contingency Tables
	Headache
TPM?	x	y	Total
x	100	43	143
y	19	2	21
Total	119	45	164
χ² Tests
	Value	df	p
χ²	3.88	1	0.049
Fisher's exact test			0.065
N	164
Comparative Measures
		95% Confidence Intervals
	Value	Lower	Upper
Odds ratio	0.245	0.0546	1.10
Nominal
	Value
Phi-coefficient	0.154
Cramer's V	0.154
Migraine and High blood pressure
Contingency Tables
	Headache
HBP?	x	y	Total
x	84	36	120
y	35	9	44
Total	119	45	164
χ² Tests
	Value	df	p
χ²	1.47	1	0.225
Fisher's exact test			0.244
N	164
Comparative Measures
		95% Confidence Intervals
	Value	Lower	Upper
Odds ratio	0.600	0.262	1.38
Nominal
	Value
Phi-coefficient	0.0948
Cramer's V	0.0948
Migraine and Depression
Contingency Tables
	Headache
Depression?	x	y	Total
x	90	42	132
y	29	3	32
Total	119	45	164
χ² Tests
	Value	df	p
χ²	6.52	1	0.011
Fisher's exact test			0.014
N	164
Comparative Measures
		95% Confidence Intervals
	Value	Lower	Upper
Odds ratio	0.222	0.0639	0.769
Nominal
	Value
Phi-coefficient	0.199
Cramer's V	0.199
Migraine and Obesity
Contingency Tables
	Headache
Obesity?	x	y	Total
x	115	42	157
y	4	3	7
Total	119	45	164
χ² Tests
	Value	df	p
χ²	0.873	1	0.350
Fisher's exact test			0.394
N	164
Comparative Measures
		95% Confidence Intervals
	Value	Lower	Upper
Odds ratio	2.05	0.441	9.56
Nominal
	Value
Phi-coefficient	0.0730
Cramer's V	0.0730
Migraine and Traumatic brain injury
Contingency Tables
	Headache
TBI?	x	y	Total
x	109	44	153
y	10	1	11
Total	119	45	164
χ² Tests
	Value	df	p
χ²	1.99	1	0.158
Fisher's exact test			0.292
N	164
Comparative Measures
		95% Confidence Intervals
	Value	Lower	Upper
Odds ratio	0.248	0.0308	1.99
Nominal
	Value
Phi-coefficient	0.110
Cramer's V	0.110
Migraine and Cerebrovascular accident
Contingency Tables
	Headache
CVA?	x	y	Total
x	104	43	147
y	15	2	17
Total	119	45	164
χ² Tests
	Value	df	p
χ²	2.34	1	0.126
Fisher's exact test			0.158
N	164
Comparative Measures
		95% Confidence Intervals
	Value	Lower	Upper
Odds ratio	0.322	0.0707	1.47
Nominal
	Value
Phi-coefficient	0.119
Cramer's V	0.119
Migraine and Frontal seizure onset
Contingency Tables
	Headache
frontal	x	y	Total
x	67	23	90
y	24	1	25
Total	91	24	115
χ² Tests
	Value	df	p
χ²	5.50	1	0.019
Fisher's exact test			0.024
n/N	115/164
Comparative Measures
		95% Confidence Intervals
	Value	Lower	Upper
Odds ratio	0.121	0.0155	0.948
Nominal
	Value
Phi-coefficient	0.219
Cramer's V	0.219
Migraine and Temporal seizure onset
Contingency Tables
	Headache
temporal	x	y	Total
x	46	9	55
y	45	15	60
Total	91	24	115
χ² Tests
	Value	df	p
χ²	1.30	1	0.255
Fisher's exact test			0.359
n/N	115/164
Comparative Measures
		95% Confidence Intervals
	Value	Lower	Upper
Odds ratio	1.70	0.677	4.29
Nominal
	Value
Phi-coefficient	0.106
Cramer's V	0.106
Migraine and Frontal preserved consciousness seizure
Contingency Tables
	Headache
FPC	x	y	Total
x	64	16	80
y	27	8	35
Total	91	24	115
χ² Tests
	Value	df	p
χ²	0.120	1	0.729
Fisher's exact test			0.804
n/N	115/164
Comparative Measures
		95% Confidence Intervals
	Value	Lower	Upper
Odds ratio	1.19	0.454	3.10
Nominal
	Value
Phi-coefficient	0.0324
Cramer's V	0.0324
Migraine and Focal impaired consciousness seizure
Contingency Tables
	Headache
FIC	x	y	Total
x	43	13	56
y	48	11	59
Total	91	24	115
χ² Tests
	Value	df	p
χ²	0.363	1	0.547
Fisher's exact test			0.648
n/N	115/164
Comparative Measures
		95% Confidence Intervals
	Value	Lower	Upper
Odds ratio	0.758	0.307	1.87
Nominal
	Value
Phi-coefficient	0.0562
Cramer's V	0.0562
Migraine and Focal to bilateral tonic-clonic seizure
Contingency Tables
	Headache
FBTC	x	y	Total
x	43	14	57
y	48	10	58
Total	91	24	115
χ² Tests
	Value	df	p
χ²	0.933	1	0.334
Fisher's exact test			0.367
n/N	115/164
Comparative Measures
		95% Confidence Intervals
	Value	Lower	Upper
Odds ratio	0.640	0.258	1.59
Nominal
	Value
Phi-coefficient	0.0901
Cramer's V	0.0901
Migraine and Functional/dissociative seizures (within no-epilepsy subcohort)
Contingency Tables
	Headache
Diagnosis	x	y	Total
Other NEP	17	10	27
FDS	11	11	22
Total	28	21	49
χ² Tests
	Value	df	p
χ²	0.832	1	0.362
Fisher's exact test			0.398
n/N	49/164
Comparative Measures
		95% Confidence Intervals
	Value	Lower	Upper
Odds ratio	1.70	0.542	5.34
Nominal
	Value
Phi-coefficient	0.130
Cramer's V	0.130

## Sheet: Migraine with aura
Migraine with aura and Epilepsy
Note: Variable "Headache" in Contingency Tables represents Migraine with aura; "x" represents absence of variable, "y" represents presence of variable
Contingency Tables
	Headache
Diagnosis	x	y	Total
No Epilepsy	39	10	49
Epilepsy	109	6	115
Total	148	16	164
χ² Tests
	Value	df	p
χ²	9.01	1	0.003
Fisher's exact test			0.007
N	164
Comparative Measures
		95% Confidence Intervals
	Value	Lower	Upper
Odds ratio	0.215	0.0732	0.630
Nominal
	Value
Phi-coefficient	0.234
Cramer's V	0.234
Migraine with aura and Focal epilepsy
Contingency Tables
	Headache
FE?	x	y	Total
x	59	13	72
y	89	3	92
Total	148	16	164
χ² Tests
	Value	df	p
χ²	10.0	1	0.002
Fisher's exact test			0.002
N	164
Comparative Measures
		95% Confidence Intervals
	Value	Lower	Upper
Odds ratio	0.153	0.0418	0.560
Nominal
	Value
Phi-coefficient	0.247
Cramer's V	0.247
Migraine with aura and Lesional focal epilepsy
Contingency Tables
	Headache
LFE?	x	y	Total
x	97	16	113
y	51	0	51
Total	148	16	164
χ² Tests
	Value	df	p
χ²	8.00	1	0.005
Fisher's exact test			0.003
N	164
Comparative Measures
		95% Confidence Intervals
	Value	Lower	Upper
Odds ratio	0.0574ᵃ	0.00337	0.976
ᵃ Haldane-Anscombe correction applied
Nominal
	Value
Phi-coefficient	0.221
Cramer's V	0.221
Migraine with aura and Nonlesional focal epilepsy
Contingency Tables
	Headache
NLFE?	x	y	Total
x	110	13	123
y	38	3	41
Total	148	16	164
χ² Tests
	Value	df	p
χ²	0.369	1	0.543
Fisher's exact test			0.763
N	164
Comparative Measures
		95% Confidence Intervals
	Value	Lower	Upper
Odds ratio	0.668	0.181	2.47
Nominal
	Value
Phi-coefficient	0.0475
Cramer's V	0.0475
Migraine with aura and Generalized epilepsy
Contingency Tables
	Headache
GE?	x	y	Total
x	134	14	148
y	14	2	16
Total	148	16	164
χ² Tests
	Value	df	p
χ²	0.152	1	0.697
Fisher's exact test			0.658
N	164
Comparative Measures
		95% Confidence Intervals
	Value	Lower	Upper
Odds ratio	1.37	0.281	6.64
Nominal
	Value
Phi-coefficient	0.0304
Cramer's V	0.0304
Migraine with aura and Functional/dissociative seizures
Contingency Tables
	Headache
FDS?	x	y	Total
x	130	12	142
y	18	4	22
Total	148	16	164
χ² Tests
	Value	df	p
χ²	2.05	1	0.152
Fisher's exact test			0.236
N	164
Comparative Measures
		95% Confidence Intervals
	Value	Lower	Upper
Odds ratio	2.41	0.701	8.27
Nominal
	Value
Phi-coefficient	0.112
Cramer's V	0.112
Migraine with aura and Sex
Contingency Tables
	Headache
Sex	x	y	Total
m	70	4	74
f	78	12	90
Total	148	16	164
χ² Tests
	Value	df	p
χ²	2.90	1	0.089
Fisher's exact test			0.115
N	164
Comparative Measures
		95% Confidence Intervals
	Value	Lower	Upper
Odds ratio	2.69	0.830	8.73
Nominal
	Value
Phi-coefficient	0.133
Cramer's V	0.133
Migraine with aura and Age (Binomial Logistic Regression)
Model Fit Measures
Model	BIC	R²N
1	114	0.0153
Note. Models estimated using sample size of N=164
Omnibus Likelihood Ratio Tests
Predictor	χ²	df	p
Age	1.19	1	0.275
Model Coefficients - Headache
						95% Confidence Interval
Predictor	Estimate	SE	Z	p	Odds ratio	Lower	Upper
Intercept	-14986	0.6999	-2.14	0.032	0.223	0.0567	0.881
Age	-0.0166	0.0156	-1.07	0.285	0.984	0.9540	1014
Note. Estimates represent the log odds of "Headache = y" vs. "Headache = x"
Migraine with aura and Levetiracetam
Contingency Tables
	Headache
LEV?	x	y	Total
x	65	9	74
y	83	7	90
Total	148	16	164
χ² Tests
	Value	df	p
χ²	0.887	1	0.346
Fisher's exact test			0.431
N	164
Comparative Measures
		95% Confidence Intervals
	Value	Lower	Upper
Odds ratio	0.609	0.215	1.72
Nominal
	Value
Phi-coefficient	0.0735
Cramer's V	0.0735
Migraine with aura and Lamotrigine
Contingency Tables
	Headache
LTG?	x	y	Total
x	105	12	117
y	43	4	47
Total	148	16	164
χ² Tests
	Value	df	p
χ²	0.116	1	0.733
Fisher's exact test			1000
N	164
Comparative Measures
		95% Confidence Intervals
	Value	Lower	Upper
Odds ratio	0.814	0.249	2.66
Nominal
	Value
Phi-coefficient	0.0266
Cramer's V	0.0266
Migraine with aura and Lacosamide
Contingency Tables
	Headache
LCM?	x	y	Total
x	115	14	129
y	33	2	35
Total	148	16	164
χ² Tests
	Value	df	p
χ²	0.826	1	0.364
Fisher's exact test			0.526
N	164
Comparative Measures
		95% Confidence Intervals
	Value	Lower	Upper
Odds ratio	0.498	0.108	2.30
Nominal
	Value
Phi-coefficient	0.0710
Cramer's V	0.0710
Migraine with aura and Valproic acid
Contingency Tables
	Headache
VPA?	x	y	Total
x	118	15	133
y	30	1	31
Total	148	16	164
χ² Tests
	Value	df	p
χ²	1.85	1	0.174
Fisher's exact test			0.311
N	164
Comparative Measures
		95% Confidence Intervals
	Value	Lower	Upper
Odds ratio	0.262	0.0333	2.06
Nominal
	Value
Phi-coefficient	0.106
Cramer's V	0.106
Migraine with aura and Topiramate
Contingency Tables
	Headache
TPM?	x	y	Total
x	128	15	143
y	20	1	21
Total	148	16	164
χ² Tests
	Value	df	p
χ²	0.682	1	0.409
Fisher's exact test			0.696
N	164
Comparative Measures
		95% Confidence Intervals
	Value	Lower	Upper
Odds ratio	0.427	0.0534	3.41
Nominal
	Value
Phi-coefficient	0.0645
Cramer's V	0.0645
Migraine with aura and High blood pressure
Contingency Tables
	Headache
HBP?	x	y	Total
x	106	14	120
y	42	2	44
Total	148	16	164
χ² Tests
	Value	df	p
χ²	1.85	1	0.173
Fisher's exact test			0.240
N	164
Comparative Measures
		95% Confidence Intervals
	Value	Lower	Upper
Odds ratio	0.361	0.0785	1.66
Nominal
	Value
Phi-coefficient	0.106
Cramer's V	0.106
Migraine with aura and Depression
Contingency Tables
	Headache
Depression?	x	y	Total
x	118	14	132
y	30	2	32
Total	148	16	164
χ² Tests
	Value	df	p
χ²	0.555	1	0.456
Fisher's exact test			0.740
N	164
Comparative Measures
		95% Confidence Intervals
	Value	Lower	Upper
Odds ratio	0.562	0.121	2.61
Nominal
	Value
Phi-coefficient	0.0582
Cramer's V	0.0582
Migraine with aura and Obesity
Contingency Tables
	Headache
Obesity?	x	y	Total
x	144	13	157
y	4	3	7
Total	148	16	164
χ² Tests
	Value	df	p
χ²	9.10	1	0.003
Fisher's exact test			0.021
N	164
Comparative Measures
		95% Confidence Intervals
	Value	Lower	Upper
Odds ratio	8.31	1.68	41.2
Nominal
	Value
Phi-coefficient	0.236
Cramer's V	0.236
Migraine with aura and Traumatic brain injury
Contingency Tables
	Headache
TBI?	x	y	Total
x	138	15	153
y	10	1	11
Total	148	16	164
χ² Tests
	Value	df	p
χ²	0.00593	1	0.939
Fisher's exact test			1000
N	164
Comparative Measures
		95% Confidence Intervals
	Value	Lower	Upper
Odds ratio	0.920	0.110	7.69
Nominal
	Value
Phi-coefficient	0.00601
Cramer's V	0.00601
Migraine with aura and Cerebrovascular accident
Contingency Tables
	Headache
CVA?	x	y	Total
x	132	15	147
y	16	1	17
Total	148	16	164
χ² Tests
	Value	df	p
χ²	0.323	1	0.570
Fisher's exact test			1000
N	164
Comparative Measures
		95% Confidence Intervals
	Value	Lower	Upper
Odds ratio	0.550	0.0680	4.45
Nominal
	Value
Phi-coefficient	0.0444
Cramer's V	0.0444
Migraine with aura and frontal seizure onset
Contingency Tables
	Headache
frontal	x	y	Total
x	84	6	90
y	25	0	25
Total	109	6	115
χ² Tests
	Value	df	p
χ²	1.76	1	0.185
Fisher's exact test			0.337
n/N	115/164
Comparative Measures
		95% Confidence Intervals
	Value	Lower	Upper
Odds ratio	0.255ᵃ	0.0139	4.68
ᵃ Haldane-Anscombe correction applied
Nominal
	Value
Phi-coefficient	0.124
Cramer's V	0.124
Migraine with aura and Temporal seizure onset
Contingency Tables
	Headache
temporal	x	y	Total
x	52	3	55
y	57	3	60
Total	109	6	115
χ² Tests
	Value	df	p
χ²	0.0120	1	0.913
Fisher's exact test			1000
n/N	115/164
Comparative Measures
		95% Confidence Intervals
	Value	Lower	Upper
Odds ratio	0.912	0.176	4.72
Nominal
	Value
Phi-coefficient	0.0102
Cramer's V	0.0102
Migraine with aura and Focal preserved consciousness seizure
Contingency Tables
	Headache
FPC	x	y	Total
x	75	5	80
y	34	1	35
Total	109	6	115
χ² Tests
	Value	df	p
χ²	0.567	1	0.452
Fisher's exact test			0.666
n/N	115/164
Comparative Measures
		95% Confidence Intervals
	Value	Lower	Upper
Odds ratio	0.441	0.0496	3.92
Nominal
	Value
Phi-coefficient	0.0702
Cramer's V	0.0702
Migraine with aura and Focal impaired consciousness seizure
Contingency Tables
	Headache
FIC	x	y	Total
x	52	4	56
y	57	2	59
Total	109	6	115
χ² Tests
	Value	df	p
χ²	0.818	1	0.366
Fisher's exact test			0.431
n/N	115/164
Comparative Measures
		95% Confidence Intervals
	Value	Lower	Upper
Odds ratio	0.456	0.0802	2.59
Nominal
	Value
Phi-coefficient	0.0844
Cramer's V	0.0844
Migraine with aura and Focal to bilateral tonic-clonic seizure
Contingency Tables
	Headache
FBTC	x	y	Total
x	53	4	57
y	56	2	58
Total	109	6	115
χ² Tests
	Value	df	p
χ²	0.741	1	0.389
Fisher's exact test			0.438
n/N	115/164
Comparative Measures
		95% Confidence Intervals
	Value	Lower	Upper
Odds ratio	0.473	0.0832	2.69
Nominal
	Value
Phi-coefficient	0.0802
Cramer's V	0.0802
Migraine with aura and Functional/dissociative seizures (within no-epilepsy subcohort)
Contingency Tables
	Headache
Diagnosis	x	y	Total
Other NEP	21	6	27
FDS	18	4	22
Total	39	10	49
χ² Tests
	Value	df	p
χ²	0.122	1	0.727
Fisher's exact test			1000
n/N	49/164
Comparative Measures
		95% Confidence Intervals
	Value	Lower	Upper
Odds ratio	0.778	0.189	3.20
Nominal
	Value
Phi-coefficient	0.0499
Cramer's V	0.0499

## Sheet: Migraine without aura
Migraine without aura and Epilepsy
Note: Variable "Headache" in Contingency Tables represents Migraine without aura; "x" represents absence of variable, "y" represents presence of variable
Contingency Tables
	Headache
Diagnosis	x	y	Total
No Epilepsy	38	11	49
Epilepsy	97	18	115
Total	135	29	164
χ² Tests
	Value	df	p
χ²	1.09	1	0.296
Fisher's exact test			0.371
N	164
Comparative Measures
		95% Confidence Intervals
	Value	Lower	Upper
Odds ratio	0.641	0.277	1.48
Nominal
	Value
Phi-coefficient	0.0815
Cramer's V	0.0815
Migraine without aura and Focal epilepsy
Contingency Tables
	Headache
FE?	x	y	Total
x	57	15	72
y	78	14	92
Total	135	29	164
χ² Tests
	Value	df	p
χ²	0.875	1	0.350
Fisher's exact test			0.411
N	164
Comparative Measures
		95% Confidence Intervals
	Value	Lower	Upper
Odds ratio	0.682	0.305	1.52
Nominal
	Value
Phi-coefficient	0.0730
Cramer's V	0.0730
Migraine without aura and Lesional focal epilepsy
Contingency Tables
	Headache
LFE?	x	y	Total
x	91	22	113
y	44	7	51
Total	135	29	164
χ² Tests
	Value	df	p
χ²	0.796	1	0.372
Fisher's exact test			0.508
N	164
Comparative Measures
		95% Confidence Intervals
	Value	Lower	Upper
Odds ratio	0.658	0.261	1.66
Nominal
	Value
Phi-coefficient	0.0697
Cramer's V	0.0697
Migraine without aura and Nonlesional focal epilepsy
Contingency Tables
	Headache
NLFE?	x	y	Total
x	101	22	123
y	34	7	41
Total	135	29	164
χ² Tests
	Value	df	p
χ²	0.0140	1	0.906
Fisher's exact test			1000
N	164
Comparative Measures
		95% Confidence Intervals
	Value	Lower	Upper
Odds ratio	0.945	0.371	2.41
Nominal
	Value
Phi-coefficient	0.00923
Cramer's V	0.00923
Migraine without aura and Generalized epilepsy
Contingency Tables
	Headache
GE?	x	y	Total
x	123	25	148
y	12	4	16
Total	135	29	164
χ² Tests
	Value	df	p
χ²	0.652	1	0.419
Fisher's exact test			0.488
N	164
Comparative Measures
		95% Confidence Intervals
	Value	Lower	Upper
Odds ratio	1.64	0.489	5.50
Nominal
	Value
Phi-coefficient	0.0631
Cramer's V	0.0631
Migraine without aura and Functional/dissociative seizures
Contingency Tables
	Headache
FDS?	x	y	Total
x	120	22	142
y	15	7	22
Total	135	29	164
χ² Tests
	Value	df	p
χ²	3.49	1	0.062
Fisher's exact test			0.074
N	164
Comparative Measures
		95% Confidence Intervals
	Value	Lower	Upper
Odds ratio	2.55	0.931	6.96
Nominal
	Value
Phi-coefficient	0.146
Cramer's V	0.146
Migraine without aura and Sex
Contingency Tables
	Headache
Sex	x	y	Total
m	68	6	74
f	67	23	90
Total	135	29	164
χ² Tests
	Value	df	p
χ²	8.49	1	0.004
Fisher's exact test			0.004
N	164
Comparative Measures
		95% Confidence Intervals
	Value	Lower	Upper
Odds ratio	3.89	1.49	10.2
Nominal
	Value
Phi-coefficient	0.228
Cramer's V	0.228
Migraine without aura and Age (Binomial Logistic Regression)
Model Fit Measures
Model	BIC	R²N
1	162	0.0115
Note. Models estimated using sample size of N=164
Omnibus Likelihood Ratio Tests
Predictor	χ²	df	p
Age	1.15	1	0.284
Model Coefficients - Headache
						95% Confidence Interval
Predictor	Estimate	SE	Z	p	Odds ratio	Lower	Upper
Intercept	-0.9805	0.5517	-1.78	0.076	0.375	0.127	1.11
Age	-0.0125	0.0119	-1.06	0.290	0.988	0.965	1.01
Note. Estimates represent the log odds of "Headache = y" vs. "Headache = x"
Migraine without aura and Levetiracetam
Contingency Tables
	Headache
LEV?	x	y	Total
x	56	18	74
y	79	11	90
Total	135	29	164
χ² Tests
	Value	df	p
χ²	4.09	1	0.043
Fisher's exact test			0.063
N	164
Comparative Measures
		95% Confidence Intervals
	Value	Lower	Upper
Odds ratio	0.433	0.190	0.988
Nominal
	Value
Phi-coefficient	0.158
Cramer's V	0.158
Migraine without aura and Lamotrigine
Contingency Tables
	Headache
LTG?	x	y	Total
x	96	21	117
y	39	8	47
Total	135	29	164
χ² Tests
	Value	df	p
χ²	0.0198	1	0.888
Fisher's exact test			1000
N	164
Comparative Measures
		95% Confidence Intervals
	Value	Lower	Upper
Odds ratio	0.938	0.383	2.30
Nominal
	Value
Phi-coefficient	0.0110
Cramer's V	0.0110
Migraine without aura and Lacosamide
Contingency Tables
	Headache
LCM?	x	y	Total
x	105	24	129
y	30	5	35
Total	135	29	164
χ² Tests
	Value	df	p
χ²	0.353	1	0.553
Fisher's exact test			0.627
N	164
Comparative Measures
		95% Confidence Intervals
	Value	Lower	Upper
Odds ratio	0.729	0.256	2.07
Nominal
	Value
Phi-coefficient	0.0464
Cramer's V	0.0464
Migraine without aura and Valproic acid
Contingency Tables
	Headache
VPA?	x	y	Total
x	107	26	133
y	28	3	31
Total	135	29	164
χ² Tests
	Value	df	p
χ²	1.68	1	0.195
Fisher's exact test			0.295
N	164
Comparative Measures
		95% Confidence Intervals
	Value	Lower	Upper
Odds ratio	0.441	0.124	1.56
Nominal
	Value
Phi-coefficient	0.101
Cramer's V	0.101
Migraine without aura and Topiramate
Contingency Tables
	Headache
TPM?	x	y	Total
x	115	28	143
y	20	1	21
Total	135	29	164
χ² Tests
	Value	df	p
χ²	2.76	1	0.097
Fisher's exact test			0.128
N	164
Comparative Measures
		95% Confidence Intervals
	Value	Lower	Upper
Odds ratio	0.205	0.0264	1.60
Nominal
	Value
Phi-coefficient	0.130
Cramer's V	0.130
Migraine without aura and High blood pressure
Contingency Tables
	Headache
HBP?	x	y	Total
x	98	22	120
y	37	7	44
Total	135	29	164
χ² Tests
	Value	df	p
χ²	0.130	1	0.718
Fisher's exact test			0.820
N	164
Comparative Measures
		95% Confidence Intervals
	Value	Lower	Upper
Odds ratio	0.843	0.332	2.14
Nominal
	Value
Phi-coefficient	0.0282
Cramer's V	0.0282
Migraine without aura and Depression
Contingency Tables
	Headache
Depression?	x	y	Total
x	104	28	132
y	31	1	32
Total	135	29	164
χ² Tests
	Value	df	p
χ²	5.79	1	0.016
Fisher's exact test			0.018
N	164
Comparative Measures
		95% Confidence Intervals
	Value	Lower	Upper
Odds ratio	0.120	0.0157	0.916
Nominal
	Value
Phi-coefficient	0.188
Cramer's V	0.188
Migraine without aura and Obesity
Contingency Tables
	Headache
Obesity?	x	y	Total
x	128	29	157
y	7	0	7
Total	135	29	164
χ² Tests
	Value	df	p
χ²	1.57	1	0.210
Fisher's exact test			0.355
N	164
Comparative Measures
		95% Confidence Intervals
	Value	Lower	Upper
Odds ratio	0.290ᵃ	0.0161	5.23
ᵃ Haldane-Anscombe correction applied
Nominal
	Value
Phi-coefficient	0.0979
Cramer's V	0.0979
Migraine without aura and Traumatic brain injury
Contingency Tables
	Headache
TBI?	x	y	Total
x	124	29	153
y	11	0	11
Total	135	29	164
χ² Tests
	Value	df	p
χ²	2.53	1	0.111
Fisher's exact test			0.215
N	164
Comparative Measures
		95% Confidence Intervals
	Value	Lower	Upper
Odds ratio	0.183ᵃ	0.0105	3.20
ᵃ Haldane-Anscombe correction applied
Nominal
	Value
Phi-coefficient	0.124
Cramer's V	0.124
Migraine without aura and Cerebrovascular accident
Contingency Tables
	Headache
CVA?	x	y	Total
x	119	28	147
y	16	1	17
Total	135	29	164
χ² Tests
	Value	df	p
χ²	1.81	1	0.178
Fisher's exact test			0.312
N	164
Comparative Measures
		95% Confidence Intervals
	Value	Lower	Upper
Odds ratio	0.266	0.0338	2.09
Nominal
	Value
Phi-coefficient	0.105
Cramer's V	0.105
Migraine without aura and Frontal seizure onset
Contingency Tables
	Headache
frontal	x	y	Total
x	73	17	90
y	24	1	25
Total	97	18	115
χ² Tests
	Value	df	p
χ²	3.29	1	0.070
Fisher's exact test			0.116
n/N	115/164
Comparative Measures
		95% Confidence Intervals
	Value	Lower	Upper
Odds ratio	0.179	0.0226	1.42
Nominal
	Value
Phi-coefficient	0.169
Cramer's V	0.169
Migraine without aura and Temporal seizure onset
Contingency Tables
	Headache
temporal	x	y	Total
x	49	6	55
y	48	12	60
Total	97	18	115
χ² Tests
	Value	df	p
χ²	1.80	1	0.180
Fisher's exact test			0.208
n/N	115/164
Comparative Measures
		95% Confidence Intervals
	Value	Lower	Upper
Odds ratio	2.04	0.709	5.88
Nominal
	Value
Phi-coefficient	0.125
Cramer's V	0.125
Migraine without aura and Focal preserved consciousness seizure
Contingency Tables
	Headache
FPC	x	y	Total
x	69	11	80
y	28	7	35
Total	97	18	115
χ² Tests
	Value	df	p
χ²	0.720	1	0.396
Fisher's exact test			0.412
n/N	115/164
Comparative Measures
		95% Confidence Intervals
	Value	Lower	Upper
Odds ratio	1.57	0.552	4.46
Nominal
	Value
Phi-coefficient	0.0791
Cramer's V	0.0791
Migraine without aura and Focal impaired consciousness seizure
Contingency Tables
	Headache
FIC	x	y	Total
x	47	9	56
y	50	9	59
Total	97	18	115
χ² Tests
	Value	df	p
χ²	0.0145	1	0.904
Fisher's exact test			1000
n/N	115/164
Comparative Measures
		95% Confidence Intervals
	Value	Lower	Upper
Odds ratio	0.940	0.344	2.57
Nominal
	Value
Phi-coefficient	0.0112
Cramer's V	0.0112
Migraine without aura and Focal to bilateral tonic-clonic seizure
Contingency Tables
	Headache
FBTC	x	y	Total
x	47	10	57
y	50	8	58
Total	97	18	115
χ² Tests
	Value	df	p
χ²	0.306	1	0.580
Fisher's exact test			0.617
n/N	115/164
Comparative Measures
		95% Confidence Intervals
	Value	Lower	Upper
Odds ratio	0.752	0.274	2.07
Nominal
	Value
Phi-coefficient	0.0516
Cramer's V	0.0516
Migraine without aura and Functional/dissociative seizures (within no-epilepsy subcohort)
Contingency Tables
	Headache
Diagnosis	x	y	Total
Other NEP	23	4	27
FDS	15	7	22
Total	38	11	49
χ² Tests
	Value	df	p
χ²	2.01	1	0.156
Fisher's exact test			0.185
n/N	49/164
Comparative Measures
		95% Confidence Intervals
	Value	Lower	Upper
Odds ratio	2.68	0.668	10.8
Nominal
	Value
Phi-coefficient	0.203
Cramer's V	0.203

## Sheet: Tension-type headache
Tension-type headache and Epilepsy
Note: Variable "Headache" in Contingency Tables represents Tension-type headache; "x" represents absence of variable, "y" represents presence of variable
Contingency Tables
	Headache
Diagnosis	x	y	Total
No Epilepsy	42	7	49
Epilepsy	94	21	115
Total	136	28	164
χ² Tests
	Value	df	p
χ²	0.383	1	0.536
Fisher's exact test			0.653
N	164
Comparative Measures
		95% Confidence Intervals
	Value	Lower	Upper
Odds ratio	1.34	0.529	3.40
Nominal
	Value
Phi-coefficient	0.0484
Cramer's V	0.0484
Tension-type headache and Focal epilepsy
Contingency Tables
	Headache
FE?	x	y	Total
x	61	11	72
y	75	17	92
Total	136	28	164
χ² Tests
	Value	df	p
χ²	0.292	1	0.589
Fisher's exact test			0.678
N	164
Comparative Measures
		95% Confidence Intervals
	Value	Lower	Upper
Odds ratio	1.26	0.548	2.88
Nominal
	Value
Phi-coefficient	0.0422
Cramer's V	0.0422
Tension-type headache and Lesional focal epilepsy
Contingency Tables
	Headache
LFE?	x	y	Total
x	96	17	113
y	40	11	51
Total	136	28	164
χ² Tests
	Value	df	p
χ²	1.06	1	0.304
Fisher's exact test			0.370
N	164
Comparative Measures
		95% Confidence Intervals
	Value	Lower	Upper
Odds ratio	1.55	0.668	3.61
Nominal
	Value
Phi-coefficient	0.0803
Cramer's V	0.0803
Tension-type headache and Nonlesional focal epilepsy
Contingency Tables
	Headache
NLFE?	x	y	Total
x	101	22	123
y	35	6	41
Total	136	28	164
χ² Tests
	Value	df	p
χ²	0.230	1	0.632
Fisher's exact test			0.811
N	164
Comparative Measures
		95% Confidence Intervals
	Value	Lower	Upper
Odds ratio	0.787	0.295	2.10
Nominal
	Value
Phi-coefficient	0.0374
Cramer's V	0.0374
Tension-type headache and Generalized epilepsy
Contingency Tables
	Headache
GE?	x	y	Total
x	123	25	148
y	13	3	16
Total	136	28	164
χ² Tests
	Value	df	p
χ²	0.0352	1	0.851
Fisher's exact test			0.739
N	164
Comparative Measures
		95% Confidence Intervals
	Value	Lower	Upper
Odds ratio	1.14	0.301	4.28
Nominal
	Value
Phi-coefficient	0.0147
Cramer's V	0.0147
Tension-type headache and Functional/dissociative seizures
Contingency Tables
	Headache
FDS?	x	y	Total
x	117	25	142
y	19	3	22
Total	136	28	164
χ² Tests
	Value	df	p
χ²	0.212	1	0.645
Fisher's exact test			0.770
N	164
Comparative Measures
		95% Confidence Intervals
	Value	Lower	Upper
Odds ratio	0.739	0.203	2.69
Nominal
	Value
Phi-coefficient	0.0360
Cramer's V	0.0360
Tension-type headache and Sex
Contingency Tables
	Headache
Sex	x	y	Total
m	64	10	74
f	72	18	90
Total	136	28	164
χ² Tests
	Value	df	p
χ²	1.21	1	0.272
Fisher's exact test			0.303
N	164
Comparative Measures
		95% Confidence Intervals
	Value	Lower	Upper
Odds ratio	1.60	0.689	3.72
Nominal
	Value
Phi-coefficient	0.0858
Cramer's V	0.0858
Tension-type headache and Age (Binomial Logistic Regression)
Model Fit Measures
Model	BIC	R²N
1	160	0.00401
Note. Models estimated using sample size of N=164
Omnibus Likelihood Ratio Tests
Predictor	χ²	df	p
Age	0.395	1	0.530
Model Coefficients - Headache
						95% Confidence Interval
Predictor	Estimate	SE	Z	p	Odds ratio	Lower	Upper
Intercept	-124792	0.5630	-2217	0.027	0.287	0.0952	0.865
Age	-0.00739	0.0118	-0.625	0.532	0.993	0.9699	1016
Note. Estimates represent the log odds of "Headache = y" vs. "Headache = x"
Tension-type headache and Levetiracetam
Contingency Tables
	Headache
LEV?	x	y	Total
x	61	13	74
y	75	15	90
Total	136	28	164
χ² Tests
	Value	df	p
χ²	0.0233	1	0.879
Fisher's exact test			1000
N	164
Comparative Measures
		95% Confidence Intervals
	Value	Lower	Upper
Odds ratio	0.938	0.415	2.12
Nominal
	Value
Phi-coefficient	0.0119
Cramer's V	0.0119
Tension-type headache and Lamotrigine
Contingency Tables
	Headache
LTG?	x	y	Total
x	100	17	117
y	36	11	47
Total	136	28	164
χ² Tests
	Value	df	p
χ²	1.87	1	0.172
Fisher's exact test			0.177
N	164
Comparative Measures
		95% Confidence Intervals
	Value	Lower	Upper
Odds ratio	1.80	0.769	4.20
Nominal
	Value
Phi-coefficient	0.107
Cramer's V	0.107
Tension-type headache and Lacosamide
Contingency Tables
	Headache
LCM?	x	y	Total
x	106	23	129
y	30	5	35
Total	136	28	164
χ² Tests
	Value	df	p
χ²	0.244	1	0.621
Fisher's exact test			0.801
N	164
Comparative Measures
		95% Confidence Intervals
	Value	Lower	Upper
Odds ratio	0.768	0.269	2.19
Nominal
	Value
Phi-coefficient	0.0386
Cramer's V	0.0386
Tension-type headache and Valproic acid
Contingency Tables
	Headache
VPA?	x	y	Total
x	110	23	133
y	26	5	31
Total	136	28	164
χ² Tests
	Value	df	p
χ²	0.0241	1	0.877
Fisher's exact test			1000
N	164
Comparative Measures
		95% Confidence Intervals
	Value	Lower	Upper
Odds ratio	0.920	0.319	2.65
Nominal
	Value
Phi-coefficient	0.0121
Cramer's V	0.0121
Tension-type headache and Topiramate
Contingency Tables
	Headache
TPM?	x	y	Total
x	121	22	143
y	15	6	21
Total	136	28	164
χ² Tests
	Value	df	p
χ²	2.25	1	0.134
Fisher's exact test			0.209
N	164
Comparative Measures
		95% Confidence Intervals
	Value	Lower	Upper
Odds ratio	2.20	0.770	6.29
Nominal
	Value
Phi-coefficient	0.117
Cramer's V	0.117
Tension-type headache and High blood pressure
Contingency Tables
	Headache
HBP?	x	y	Total
x	96	24	120
y	40	4	44
Total	136	28	164
χ² Tests
	Value	df	p
χ²	2.71	1	0.100
Fisher's exact test			0.158
N	164
Comparative Measures
		95% Confidence Intervals
	Value	Lower	Upper
Odds ratio	0.400	0.130	1.23
Nominal
	Value
Phi-coefficient	0.128
Cramer's V	0.128
Tension-type headache and Depression
Contingency Tables
	Headache
Depression?	x	y	Total
x	110	22	132
y	26	6	32
Total	136	28	164
χ² Tests
	Value	df	p
χ²	0.0790	1	0.779
Fisher's exact test			0.795
N	164
Comparative Measures
		95% Confidence Intervals
	Value	Lower	Upper
Odds ratio	1.15	0.425	3.13
Nominal
	Value
Phi-coefficient	0.0219
Cramer's V	0.0219
Tension-type headache and Obesity
Contingency Tables
	Headache
Obesity?	x	y	Total
x	131	26	157
y	5	2	7
Total	136	28	164
χ² Tests
	Value	df	p
χ²	0.683	1	0.409
Fisher's exact test			0.342
N	164
Comparative Measures
		95% Confidence Intervals
	Value	Lower	Upper
Odds ratio	2.02	0.371	11.0
Nominal
	Value
Phi-coefficient	0.0645
Cramer's V	0.0645
Tension-type headache and Traumatic brain injury
Contingency Tables
	Headache
TBI?	x	y	Total
x	127	26	153
y	9	2	11
Total	136	28	164
χ² Tests
	Value	df	p
χ²	0.0102	1	0.919
Fisher's exact test			1000
N	164
Comparative Measures
		95% Confidence Intervals
	Value	Lower	Upper
Odds ratio	1.09	0.222	5.32
Nominal
	Value
Phi-coefficient	0.00790
Cramer's V	0.00790
Tension-type headache and Cerebrovascular accident
Contingency Tables
	Headache
CVA?	x	y	Total
x	124	23	147
y	12	5	17
Total	136	28	164
χ² Tests
	Value	df	p
χ²	2.04	1	0.153
Fisher's exact test			0.174
N	164
Comparative Measures
		95% Confidence Intervals
	Value	Lower	Upper
Odds ratio	2.25	0.723	6.98
Nominal
	Value
Phi-coefficient	0.112
Cramer's V	0.112
Tension-type headache and Frontal seizure onset
Contingency Tables
	Headache
frontal	x	y	Total
x	76	14	90
y	18	7	25
Total	94	21	115
χ² Tests
	Value	df	p
χ²	2.03	1	0.154
Fisher's exact test			0.239
n/N	115/164
Comparative Measures
		95% Confidence Intervals
	Value	Lower	Upper
Odds ratio	2.11	0.744	5.99
Nominal
	Value
Phi-coefficient	0.133
Cramer's V	0.133
Tension-type headache and Temporal seizure onset
Contingency Tables
	Headache
temporal	x	y	Total
x	45	10	55
y	49	11	60
Total	94	21	115
χ² Tests
	Value	df	p
χ²	4.41e-4	1	0.983
Fisher's exact test			1000
n/N	115/164
Comparative Measures
		95% Confidence Intervals
	Value	Lower	Upper
Odds ratio	1.01	0.392	2.60
Nominal
	Value
Phi-coefficient	0.00196
Cramer's V	0.00196
Tension-type headache and Focal preserved consciousness seizure
Contingency Tables
	Headache
FPC	x	y	Total
x	64	16	80
y	30	5	35
Total	94	21	115
χ² Tests
	Value	df	p
χ²	0.533	1	0.465
Fisher's exact test			0.603
n/N	115/164
Comparative Measures
		95% Confidence Intervals
	Value	Lower	Upper
Odds ratio	0.667	0.223	1.99
Nominal
	Value
Phi-coefficient	0.0681
Cramer's V	0.0681
Tension-type headache and Focal impaired consciousness seizure
Contingency Tables
	Headache
FIC	x	y	Total
x	47	9	56
y	47	12	59
Total	94	21	115
χ² Tests
	Value	df	p
χ²	0.351	1	0.554
Fisher's exact test			0.633
n/N	115/164
Comparative Measures
		95% Confidence Intervals
	Value	Lower	Upper
Odds ratio	1.33	0.514	3.46
Nominal
	Value
Phi-coefficient	0.0552
Cramer's V	0.0552
Tension-type headache and Focal to bilateral tonic-clonic seizure
Contingency Tables
	Headache
FBTC	x	y	Total
x	48	9	57
y	46	12	58
Total	94	21	115
χ² Tests
	Value	df	p
χ²	0.462	1	0.496
Fisher's exact test			0.630
n/N	115/164
Comparative Measures
		95% Confidence Intervals
	Value	Lower	Upper
Odds ratio	1.39	0.536	3.61
Nominal
	Value
Phi-coefficient	0.0634
Cramer's V	0.0634
Tension-type headache and Functional/dissociative seizures (within no-epilepsy subcohort)
Contingency Tables
	Headache
Diagnosis	x	y	Total
Other NEP	24	3	27
FDS	19	3	22
Total	43	6	49
χ² Tests
	Value	df	p
χ²	0.0719	1	0.789
Fisher's exact test			1000
n/N	49/164
Comparative Measures
		95% Confidence Intervals
	Value	Lower	Upper
Odds ratio	1.26	0.229	6.98
Nominal
	Value
Phi-coefficient	0.0383
Cramer's V	0.0383
